# Supplementary material for: Antioxidant, Anti-Inflammatory, and Anticancer Activities of Five Citrus Peel Essential Oils
Source: Antioxidants (Basel). 2024 Dec 19;13(12):1562. doi: 10.3390/antiox13121562 (PMC11672981; doi:10.3390/antiox13121562)
Supplement: Supplementary file 1 [file antioxidants-13-01562-s001.zip]

Archive with 1 entries (1 files):
- antioxidants-3330647-supplementary.pdf
